# Supplementary material for: In Silico Analysis of Relationship between Proteins from Plastid Genome of Red Alga Palmaria sp. (Japan) and Angiotensin I Converting Enzyme Inhibitory Peptides
Source: Mar Drugs. 2019 Mar 25;17(3):190. doi: 10.3390/md17030190 (PMC6470614; doi:10.3390/md17030190)
Supplement: Supplementary file 1 [file marinedrugs-17-00190-s001.zip]

Archive with 1 entries (1 files):
- marinedrugs-458847-supplementary.xlsx
