# Supplementary material for: In Silico Analysis of Relationship between Proteins from Plastid Genome of Red Alga Palmaria sp. (Japan) and Angiotensin I Converting Enzyme Inhibitory Peptides
Source: Mar Drugs. 2019 Mar 25;17(3):190. doi: 10.3390/md17030190 (PMC6470614; doi:10.3390/md17030190)
Supplement: Supplementary file 1 [file marinedrugs-17-00190-s001.zip › marinedrugs-458847-supplementary.xlsx]

## Sheet: Table S1
	Table S1 Primers for Palmaria sp. plastid sequence
	Primer name	Primer sequence (5'-3')	Purpose
	accAFw	GGTGCAAGCGTTCTAATGGAG	Confirm accA and ycf22 genes
	ycf22Re	CCCTTTGACTCAGAGTGCCC
	secG_ycf36Fw	TCTTAACAGGACTTTCTGTGACT	Confirm secG and ycf36 genes
	ycf36Re	CCAACCGAGGTATAATCTGACCA
	secAFw	ACCCATGGGCACAACATCTC	Confirm secA gene
	secARe	AGCTTGAGTCTTTTTCAGAATGCG
	orf402Fw	ACTTCTCGTTAGCTCACAGCC	Confirm orf402 gene
	orf402Re	TGCTGTAGTTTGTTAGATAGGTGC
	infBFw	CACTAAGCTCCCCCAACGAT	Confirm infB gene
	infBRe	TCACTGGCATTCACTTCTCCT
	orf441Fw	ACTTGTTACCCTTGCCAACT	Confirm orf441 gene
	orf441Re	AGTGGAACAATGAATCACCCT
	dnaKFw	GGTGTCCCGCAAATCGAAGT	Confrim dnaK gene
	dnaKRe	GCCAAACGTAACTCCCGAAT
	rps5Fw	GCACCTATTACGTCACTTGCC	Confirm rps5 and rpl18 genes
	rpl18Re	AAAGCTTTAGCTGATGCGGC
	thiGFw	TCGCTCGCAGTACCAATTCC	Confirm thiG gene
	thiGRe	CTTCCCAACACAGCAGGATG
	carAFw	CTGGAATGCCTTTATTGAACGGT	Confirm carA gene
	carARe	TGGATCTCCTGGACCATTGGA
	fabHFw	AGAGTGCTTGGAGCAAGTCG	Confirm fabH gene
	fabHRe	TAGTGCCCCAGGTAAGTCCC
	chlNFw	CGGCACAAAAACTTGTGGGT	Confirm chlN gene
	chlNRe	TTGTGCCATGGCTGCTAAGA
	ycf46Fw	GGGTATCCCCAAGAATGTAGCA	Confirm ycf46 gene
	ycf46Re	ACATCTGACGATTGCGAGGT
	contig1C-3Fw	ACGTGTACTTTTTGGTTGGTG	Confirm connection of contigs
	contig1C-3Re	GGAAATGGTCATTTGGTTCGCT
	contig3N-1Fw	CTACACAGTCAACACCGCCA	Confirm connection of contigs
	contig3N-1Re	TTGTTAAAGCTGTTCATGATGCT

## Sheet: Table S2
		Table S2. ACE inhibitory peptide from Palmaria sp. (Japan) plastid
		Sequence	IC50	Plastid	Genetic System	Ribosomal proteins	Photo systems	ATP synthesis	Metabolism	Transport	Unknown
		GEP	0.31	10	1	3	3	1	1	1	0
		LKP	0.32	6	1	2	0	0	3	0	0
		MKP	0.43	2	0	0	0	0	2	0	0
		LGP	0.72	11	2	3	2	0	4	0	0
		MAP	0.8	2	0	1	1	0	0	0	0
		LRP	1	15	3	2	3	0	4	1	2
		VKP	1.3	6	1	3	0	0	2	0	0
		IEP	1.6	7	0	0	1	1	1	1	3
		GLP	1.62	17	2	1	3	1	6	2	2
		LSP	1.7	14	3	3	5	0	2	1	0
		IRP	1.8	7	1	0	1	2	3	0	0
		LQP	1.9	8	1	0	3	1	1	2	0
		VAP	2	11	0	1	6	0	3	1	0
		VRP	2.2	6	1	3	1	0	0	1	0
		IAP	2.7	7	1	0	2	1	2	0	1
		GQP	3.24	4	1	1	1	0	0	0	1
		LAP	3.5	12	2	1	4	1	0	3	1
		TAP	3.5	7	0	0	2	0	3	1	1
		IQP	3.8	6	1	0	5	0	0	0	0
		FAP	3.8	4	0	1	1	0	2	0	0
		VWP	4.5	3	1	0	1	0	1	0	0
		WHP	4.8	0	0	0	0	0	0	0	0
		DLP	4.8	15	5	3	2	1	4	0	0
		IPP	5	7	4	0	0	0	2	1	0
		VNP	6.4	13	3	1	2	1	2	0	4
		LYP	6.6	5	2	0	1	0	1	0	1
		IKP	6.9	15	3	1	2	0	5	3	1
		VPP	9	4	0	0	1	0	2	0	1
		MPP	9.55	2	0	0	2	0	0	0	0
		LPP	9.6	4	2	2	0	0	0	0	0
		VSP	10	15	3	2	4	0	2	1	3
		FVP	10.1	2	0	0	2	0	0	0	0
		FEP	12.02	3	2	0	0	0	1	0	0
		GRP	19.9	10	2	4	1	0	2	1	0
		34 peptides	Sum	260	48	38	62	10	61	20	21
		Sequence	IC50	Plastid	Genetic System	Ribosomal proteins	Photo systems	ATP synthesis	Metabolism	Transport	Unknown
		IVY	0.48	10	4	0	0	0	1	2	3
		LIY	0.8	17	2	0	2	1	4	2	6
		GGY	1.3	6	0	1	2	0	3	0	0
		IMY	1.82	1	0	0	0	0	1	0	0
		TKY	2.29	6	1	2	0	0	3	0	0
		PRY	2.5	3	1	0	0	0	1	0	1
		LAY	3.9	11	0	2	4	1	2	1	1
		YQY	4	2	0	1	0	0	0	1	0
		LRY	5.1	15	2	0	7	0	2	1	3
		LVY	5.84	14	4	0	3	2	1	1	3
		MKY	7.3	2	0	0	0	0	1	1	0
		VIY	7.5	7	2	0	1	1	2	0	1
		SVY	8.13	8	1	1	3	0	2	0	1
		GLY	8.91	7	0	0	5	0	0	0	2
		VWY	9.4	2	1	0	1	0	0	0	0
		MYY	9.6	1	0	0	0	0	1	0	0
		IAY	12.59	12	2	1	1	2	3	2	1
		TVY	15	4	0	1	0	0	2	0	1
		PSY	16	5	0	3	0	0	1	0	1
		VAY	16	7	1	1	1	0	1	2	1
		20 peptides	Sum	140	21	13	30	7	31	13	25
		Sequence	IC50	Plastid	Genetic System	Ribosomal proteins	Photo systems	ATP synthesis	Metabolism	Transport	Unknown
		YVA	1.43	9	2	0	4	1	2	0	0
		IRA	6.4	8	1	3	1	1	1	1	0
		LKA	8.5	16	2	4	2	0	5	1	2
		LWA	12.59	3	0	0	3	0	0	0	0
		LAA	13	18	3	2	3	3	4	1	2
		VAA	13	12	1	2	8	0	1	0	0
		6 peptides	Sum	66	9	11	21	5	13	3	4
		Sequence	IC50	Plastid	Genetic System	Ribosomal proteins	Photo systems	ATP synthesis	Metabolism	Transport	Unknown
		DGL	2.14	7	2	0	3	0	1	1	0
		GPL	2.65	10	0	3	3	0	1	1	2
		AVL	7.08	14	0	0	10	0	4	0	0
		LVL	12.3	30	3	5	5	2	8	1	6
		PGL	13.93	17	0	3	6	0	5	2	1
		5 peptides	Sum	78	5	11	27	2	19	5	9
		Sequence	IC50	Plastid	Genetic System	Ribosomal proteins	Photo systems	ATP synthesis	Metabolism	Transport	Unknown
		IKW	0.21	1	0	0	0	0	1	0	0
		TTW	0.61	2	0	0	2	0	0	0	0
		VHW	0.91	0	0	0	0	0	0	0	0
		LSW	2.7	1	0	0	1	0	0	0	0
		MAW	16.32	0	0	0	0	0	0	0	0
		5 peptides	Sum	4	0	0	3	0	1	0	0
		Sequence	IC50	Plastid	Genetic System	Ribosomal proteins	Photo systems	ATP synthesis	Metabolism	Transport	Unknown
		GTG	5.54	21	3	8	2	0	7	0	1
		LPG	5.73	13	1	5	2	0	3	2	0
		PLG	4.74	17	2	3	4	0	6	0	2
		3 peptides	Sum	51	6	16	8	0	16	2	3
		Sequence	IC50	Plastid	Genetic System	Ribosomal proteins	Photo systems	ATP synthesis	Metabolism	Transport	Unknown
		IVR	0.81	13	2	5	1	0	2	0	3
		LVR	14	17	2	5	2	0	5	0	3
		YPR	16.5	1	0	0	0	0	0	0	1
		3 peptides	Sum	31	4	10	3	0	7	0	7
		Sequence	IC50	Plastid	Genetic System	Ribosomal proteins	Photo systems	ATP synthesis	Metabolism	Transport	Unknown
		GKV	3.89	17	2	5	7	0	3	0	0
		GPV	4.7	9	2	0	2	1	3	1	0
		VQV	8.71	7	1	3	1	0	0	1	1
		3 peptides	Sum	33	5	8	10	1	6	2	1
		Sequence	IC50	Plastid	Genetic System	Ribosomal proteins	Photo systems	ATP synthesis	Metabolism	Transport	Unknown
		FNF	6.92	7	0	0	3	0	2	0	2
		FCF	11	0	0	0	0	0	0	0	0
		2 peptides	Sum	7	0	0	3	0	2	0	2
		Sequence	IC50	Plastid	Genetic System	Ribosomal proteins	Photo systems	ATP synthesis	Metabolism	Transport	Unknown
		AKK	3.2	19	5	7	1	0	3	1	2
		IAK	15.7	20	3	5	2	3	5	0	2
		2 peptides	Sum	39	8	12	3	3	8	1	4
		Sequence	IC50	Plastid	Genetic System	Ribosomal proteins	Photo systems	ATP synthesis	Metabolism	Transport	Unknown
		FYN	18.2	5	0	1	1	0	2	0	1
		FWN	18.3	0	0	0	0	0	0	0	0
		2 peptides	Sum	5	0	1	1	0	2	0	1
		Sequence	IC50	Plastid	Genetic System	Ribosomal proteins	Photo systems	ATP synthesis	Metabolism	Transport	Unknown
		LVQ	14.13	19	3	3	1	0	7	4	1
		LVE	14.2	13	4	4	1	0	2	1	1
		IWH	3.5	2	0	0	2	0	0	0	0
		GPM	16.98	5	1	1	2	0	1	0	0
		4 peptides	Sum	39	8	8	6	0	10	5	2
		89 peptides	Total	751	118	128	177	28	174	51	75

## Sheet: Table S3
		Table S3. ACE inhibitory peptide from Palmaria sp. (Japan) photosystems
		Sequence	IC50	Photo systems	Phycobilisomes	Photosystem I	Photosystem II	Cytochrome complex	Redox system
		GEP	0.31	3	0	1	1	1	0
		LKP	0.32	0	0	0	0	0	0
		MKP	0.43	0	0	0	0	0	0
		LGP	0.72	2	1	1	0	0	0
		MAP	0.8	1	0	0	0	0	1
		LRP	1	3	1	0	1	0	1
		VKP	1.3	0	0	0	0	0	0
		IEP	1.6	1	0	1	0	0	0
		GLP	1.62	3	1	1	1	0	0
		LSP	1.7	5	2	0	1	1	1
		IRP	1.8	1	0	0	1	0	0
		LQP	1.9	3	0	3	0	0	0
		VAP	2	6	0	1	3	1	1
		VRP	2.2	1	0	0	1	0	0
		IAP	2.7	2	2	0	0	0	0
		GQP	3.24	1	0	1	0	0	0
		LAP	3.5	4	0	2	0	1	1
		TAP	3.5	2	0	1	1	0	0
		IQP	3.8	5	0	2	2	1	0
		FAP	3.8	1	0	0	1	0	0
		VWP	4.5	1	0	1	0	0	0
		WHP	4.8	0	0	0	0	0	0
		DLP	4.8	2	0	0	1	1	0
		IPP	5	0	0	0	0	0	0
		VNP	6.4	2	2	0	0	0	0
		LYP	6.6	1	0	1	0	0	0
		IKP	6.9	2	0	1	0	0	1
		VPP	9	1	0	0	0	1	0
		MPP	9.55	2	0	2	0	0	0
		LPP	9.6	0	0	0	0	0	0
		VSP	10	4	1	2	1	0	0
		FVP	10.1	2	0	0	2	0	0
		FEP	12.02	0	0	0	0	0	0
		GRP	19.9	1	1	0	0	0	0
		34 peptides	Sum	62	11	21	17	7	6
		Sequence	IC50	Photo systems	Phycobilisomes	Photosystem I	Photosystem II	Cytochrome complex	Redox system
		IVY	0.48	0	0	0	0	0	0
		LIY	0.8	2	0	1	0	0	1
		GGY	1.3	2	0	1	0	1	0
		IMY	1.82	0	0	0	0	0	0
		TKY	2.29	0	0	0	0	0	0
		PRY	2.5	0	0	0	0	0	0
		LAY	3.9	4	0	1	1	1	1
		YQY	4	0	0	0	0	0	0
		LRY	5.1	7	7	0	0	0	0
		LVY	5.84	3	0	0	3	0	0
		MKY	7.3	0	0	0	0	0	0
		VIY	7.5	1	0	1	0	0	0
		SVY	8.13	3	0	1	1	0	1
		GLY	8.91	5	1	3	1	0	0
		VWY	9.4	1	0	0	1	0	0
		MYY	9.6	0	0	0	0	0	0
		IAY	12.59	1	1	0	0	0	0
		TVY	15	0	0	0	0	0	0
		PSY	16	0	0	0	0	0	0
		VAY	16	1	0	0	0	1	0
		20 peptides	Sum	30	9	8	7	3	3
		Sequence	IC50	Photo systems	Phycobilisomes	Photosystem I	Photosystem II	Cytochrome complex	Redox system
		YVA	1.43	4	2	1	0	0	1
		IRA	6.4	1	0	0	1	0	0
		LKA	8.5	2	1	1	0	0	0
		LWA	12.59	3	0	1	2	0	0
		LAA	13	3	0	1	1	0	1
		VAA	13	8	3	0	4	1	0
		6 peptides	Sum	21	6	4	8	1	2
		Sequence	IC50	Photo systems	Phycobilisomes	Photosystem I	Photosystem II	Cytochrome complex	Redox system
		DGL	2.14	3	1	2	0	0	0
		GPL	2.65	3	1	1	0	1	0
		AVL	7.08	10	1	4	3	2	0
		LVL	12.3	5	1	2	0	2	0
		PGL	13.93	6	2	3	1	0	0
		5 peptides	Sum	27	6	12	4	5	0
		Sequence	IC50	Photo systems	Phycobilisomes	Photosystem I	Photosystem II	Cytochrome complex	Redox system
		IKW	0.21	0	0	0	0	0	0
		TTW	0.61	2	0	2	0	0	0
		VHW	0.91	0	0	0	0	0	0
		LSW	2.7	1	0	1	0	0	0
		MAW	16.32	0	0	0	0	0	0
		5 peptides	Sum	3	0	3	0	0	0
		Sequence	IC50	Photo systems	Phycobilisomes	Photosystem I	Photosystem II	Cytochrome complex	Redox system
		GTG	5.54	2	1	0	1	0	0
		LPG	5.73	2	1	1	0	0	0
		PLG	4.74	4	1	0	3	0	0
		3 peptides	Sum	8	3	1	4	0	0
		Sequence	IC50	Photo systems	Phycobilisomes	Photosystem I	Photosystem II	Cytochrome complex	Redox system
		IVR	0.81	1	1	0	0	0	0
		LVR	14	2	0	1	1	0	0
		YPR	16.5	0	0	0	0	0	0
		3 peptides	Sum	3	1	1	1	0	0
		Sequence	IC50	Photo systems	Phycobilisomes	Photosystem I	Photosystem II	Cytochrome complex	Redox system
		GKV	3.89	7	1	1	3	2	0
		GPV	4.7	2	2	0	0	0	0
		VQV	8.71	1	0	1	0	0	0
		3 peptides	Sum	10	3	2	3	2	0
		Sequence	IC50	Photo systems	Phycobilisomes	Photosystem I	Photosystem II	Cytochrome complex	Redox system
		FNF	6.92	3	0	0	2	1	0
		FCF	11	0	0	0	0	0	0
		2 peptides	Sum	3	0	0	2	1	0
		Sequence	IC50	Photo systems	Phycobilisomes	Photosystem I	Photosystem II	Cytochrome complex	Redox system
		AKK	3.2	1	0	1	0	0	0
		IAK	15.7	2	0	0	2	0	0
		2 peptides	Sum	3	0	1	2	0	0
		Sequence	IC50	Photo systems	Phycobilisomes	Photosystem I	Photosystem II	Cytochrome complex	Redox system
		FYN	18.2	1	0	0	0	0	1
		FWN	18.3	0	0	0	0	0	0
		2 peptides	Sum	1	0	0	0	0	1
		Sequence	IC50	Photo systems	Phycobilisomes	Photosystem I	Photosystem II	Cytochrome complex	Redox system
		LVQ	14.13	1	1	0	0	0	0
		LVE	14.2	1	1	0	0	0	0
		IWH	3.5	2	0	0	2	0	0
		GPM	16.98	2	1	0	1	0	0
		4 peptides	Sum	6	3	0	3	0	0
		89 peptides	Total	177	42	53	51	19	12

## Sheet: Table S4
		Table S4. ACE inhibitory peptide from Palmaria palmata plastid
		Sequence	IC50	Plastid	Genetic System	Ribosomal proteins	Photo systems	ATP synthesis	Metabolism	Transport	Unknown
		GEP	0.31	10	1	3	3	1	1	1	0
		LKP	0.32	7	1	3	0	0	3	0	0
		MKP	0.43	0	0	0	0	0	0	0	0
		LGP	0.72	11	2	3	2	0	4	0	0
		MAP	0.8	2	0	1	1	0	0	0	0
		LRP	1	16	3	2	3	0	5	1	2
		VKP	1.3	11	2	3	1	0	3	1	1
		IEP	1.6	6	0	0	1	1	1	1	2
		GLP	1.62	18	2	1	3	1	7	2	2
		LSP	1.7	14	3	3	5	0	2	1	0
		IRP	1.8	7	1	0	1	2	3	0	0
		LQP	1.9	9	1	0	3	1	2	2	0
		VAP	2	11	0	1	6	0	3	1	0
		VRP	2.2	5	0	3	1	0	0	1	0
		IAP	2.7	7	1	0	2	1	2	0	1
		GQP	3.24	4	1	1	1	0	0	0	1
		LAP	3.5	12	2	1	4	1	0	3	1
		TAP	3.5	7	0	0	2	0	3	1	1
		IQP	3.8	6	1	0	5	0	0	0	0
		FAP	3.8	4	0	1	1	0	2	0	0
		VWP	4.5	3	1	0	1	0	1	0	0
		WHP	4.8	0	0	0	0	0	0	0	0
		DLP	4.8	14	5	3	2	1	3	0	0
		IPP	5	8	4	0	0	0	1	1	2
		VNP	6.4	11	3	1	2	1	1	0	3
		LYP	6.6	5	2	0	1	0	1	0	1
		IKP	6.9	16	2	1	3	0	7	2	1
		VPP	9	3	0	0	1	0	2	0	0
		MPP	9.55	2	0	0	2	0	0	0	0
		LPP	9.6	4	2	2	0	0	0	0	0
		VSP	10	14	3	1	3	0	3	1	3
		FVP	10.1	2	0	0	2	0	0	0	0
		FEP	12.02	3	2	0	0	0	1	0	0
		GRP	19.9	11	2	5	1	0	2	1	0
		34 peptides	Sum	263	47	39	63	10	63	20	21
		Sequence	IC50	Plastid	Genetic System	Ribosomal proteins	Photo systems	ATP synthesis	Metabolism	Transport	Unknown
		IVY	0.48	9	4	0	1	0	1	2	1
		LIY	0.8	17	3	0	2	1	4	2	5
		GGY	1.3	6	0	1	2	0	3	0	0
		IMY	1.82	1	0	0	0	0	1	0	0
		TKY	2.29	7	1	2	0	0	3	0	1
		PRY	2.5	3	1	0	0	0	1	0	1
		LAY	3.9	12	1	2	4	1	2	1	1
		YQY	4	2	0	1	0	0	0	1	0
		LRY	5.1	14	2	0	7	0	2	1	2
		LVY	5.84	13	4	0	2	2	1	1	3
		MKY	7.3	2	0	0	0	0	1	1	0
		VIY	7.5	6	2	0	1	1	1	0	1
		SVY	8.13	7	1	1	2	0	2	0	1
		GLY	8.91	5	0	0	5	0	0	0	0
		VWY	9.4	2	1	0	1	0	0	0	0
		MYY	9.6	1	0	0	0	0	1	0	0
		IAY	12.59	13	2	1	1	2	2	3	2
		TVY	15	3	0	1	0	0	1	0	1
		PSY	16	5	0	3	0	0	1	0	1
		VAY	16	5	1	1	1	0	1	0	1
		20 peptides	Sum	133	23	13	29	7	28	12	21
		Sequence	IC50	Plastid	Genetic System	Ribosomal proteins	Photo systems	ATP synthesis	Metabolism	Transport	Unknown
		YVA	1.43	9	2	0	4	1	2	0	0
		IRA	6.4	8	1	3	1	1	1	1	0
		LKA	8.5	17	2	5	2	0	4	1	3
		LWA	12.59	3	0	0	3	0	0	0	0
		LAA	13	18	2	2	3	3	5	1	2
		VAA	13	13	1	3	7	1	1	0	0
		6 peptides	Sum	68	8	13	20	6	13	3	5
		Sequence	IC50	Plastid	Genetic System	Ribosomal proteins	Photo systems	ATP synthesis	Metabolism	Transport	Unknown
		DGL	2.14	7	2	0	3	0	1	1	0
		GPL	2.65	9	0	2	3	0	1	1	2
		AVL	7.08	13	0	0	8	0	5	0	0
		LVL	12.3	34	4	5	5	2	8	1	9
		PGL	13.93	16	0	3	6	0	5	2	0
		5 peptides	Sum	79	6	10	25	2	20	5	11
		Sequence	IC50	Plastid	Genetic System	Ribosomal proteins	Photo systems	ATP synthesis	Metabolism	Transport	Unknown
		IKW	0.21	1	0	0	0	0	1	0	0
		TTW	0.61	2	0	0	2	0	0	0	0
		VHW	0.91	0	0	0	0	0	0	0	0
		LSW	2.7	1	0	0	1	0	0	0	0
		MAW	16.32	0	0	0	0	0	0	0	0
		5 peptides	Sum	4	0	0	3	0	1	0	0
		Sequence	IC50	Plastid	Genetic System	Ribosomal proteins	Photo systems	ATP synthesis	Metabolism	Transport	Unknown
		GTG	5.54	21	3	8	2	0	7	0	1
		LPG	5.73	13	1	5	2	0	3	2	0
		PLG	4.74	17	2	3	4	0	6	0	2
		3 peptides	Sum	51	6	16	8	0	16	2	3
		Sequence	IC50	Plastid	Genetic System	Ribosomal proteins	Photo systems	ATP synthesis	Metabolism	Transport	Unknown
		IVR	0.81	12	1	5	1	0	2	0	3
		LVR	14	14	1	5	2	0	5	0	1
		YPR	16.5	1	0	0	0	0	0	0	1
		3 peptides	Sum	27	2	10	3	0	7	0	5
		Sequence	IC50	Plastid	Genetic System	Ribosomal proteins	Photo systems	ATP synthesis	Metabolism	Transport	Unknown
		GKV	3.89	17	2	5	6	0	4	0	0
		GPV	4.7	9	2	0	2	1	3	1	0
		VQV	8.71	7	1	3	1	0	0	1	1
		3 peptides	Sum	33	5	8	9	1	7	2	1
		Sequence	IC50	Plastid	Genetic System	Ribosomal proteins	Photo systems	ATP synthesis	Metabolism	Transport	Unknown
		FNF	6.92	6	0	0	3	0	2	0	1
		FCF	11	0	0	0	0	0	0	0	0
		2 peptides	Sum	6	0	0	3	0	2	0	1
		Sequence	IC50	Plastid	Genetic System	Ribosomal proteins	Photo systems	ATP synthesis	Metabolism	Transport	Unknown
		AKK	3.2	15	5	6	1	0	2	1	0
		IAK	15.7	22	4	5	2	4	5	0	2
		2 peptides	Sum	37	9	11	3	4	7	1	2
		Sequence	IC50	Plastid	Genetic System	Ribosomal proteins	Photo systems	ATP synthesis	Metabolism	Transport	Unknown
		FYN	18.2	5	0	1	1	0	2	0	1
		FWN	18.3	0	0	0	0	0	0	0	0
		2 peptides	Sum	5	0	1	1	0	2	0	1
		Sequence	IC50	Plastid	Genetic System	Ribosomal proteins	Photo systems	ATP synthesis	Metabolism	Transport	Unknown
		LVQ	14.13	17	2	3	1	0	6	4	1
		LVE	14.2	12	4	4	1	0	2	1	0
		IWH	3.5	2	0	0	2	0	0	0	0
		GPM	16.98	5	1	1	2	0	1	0	0
		4 peptides	Sum	36	7	8	6	0	9	5	1
		89 peptides	Total	742	113	129	173	30	175	50	72
